# Supplementary material for: Optimization of Melanin Production by Streptomyces antibioticus NRRL B-1701 Using Arthrospira (Spirulina) platensis Residues Hydrolysates as Low-Cost L-tyrosine Supplement
Source: BioTech (Basel). 2023 Mar 20;12(1):24. doi: 10.3390/biotech12010024 (PMC10046677; doi:10.3390/biotech12010024)
Supplement: Supplementary file 1 [file biotech-12-00024-s001.zip]

Archive with 1 entries (1 files):
- biotech-2263379-supplementary.docx
